# Supplementary material for: A Role for the Interactions between Polδ and PCNA Revealed by Analysis of pol3-01 Yeast Mutants
Source: Genes (Basel). 2023 Feb 2;14(2):391. doi: 10.3390/genes14020391 (PMC9957047; doi:10.3390/genes14020391)
Supplement: Supplementary file 1 [file genes-14-00391-s001.zip]

Archive with 1 entries (1 files):
- genes-2196430-supplementary.pdf
